# Supplementary material for: Regular Exercise in Drosophila Prevents Age-Related Cardiac Dysfunction Caused by High Fat and Heart-Specific Knockdown of skd
Source: Int J Mol Sci. 2023 Jan 7;24(2):1216. doi: 10.3390/ijms24021216 (PMC9865808; doi:10.3390/ijms24021216)
Supplement: Supplementary file 1 [file ijms-24-01216-s001.zip]

Archive with 1 entries (1 files):
- ijms-2077783-supplementary.pdf
